# Supplementary material for: Characterization of microbiomic and geochemical compositions across the photosynthetic fringe
Source: Front Microbiol. 2023 Apr 28;14:1176606. doi: 10.3389/fmicb.2023.1176606 (PMC10178925; doi:10.3389/fmicb.2023.1176606)
Supplement: Supplementary Table 1 — Geochemical data, alpha diversity, and position in respect to the visually determined photosynthetic fringe for each sample. Samples are listed in the order in which they appear in Figure 3. [file Table_1.xlsx]

## Sheet: Sheet1
YNP Location	Spring Name	Sample Name	Photosynthetic Fringe Zone	Shannon Diversity	Temperature, °C	pH	Total Sulfide (µg/L)	Total Ammonia (µmolal)	DIC (mg C L-1)	Dissolved Oxygen (µmolal)	Nitrate (µmolal)	DOC (mg C kg-1)
Crater Hills	CF	CF1	Above	3.42367	58.8	1.943	125	460	12.6795	25	0.186	1.00307
		CF1.5	At	4.67471	53	1.951	63.2	410	6.39868	56.25	0.0726	1.55799
		CF1Grn	Below	3.34138	57.5	1.93	130.8	450	6.96244	8.125	0.0677	0.987806
		CF2	Below	3.59427	50.3	1.94	9.4	460	3.98539	56.25	0.0864	1.08009
		CF3	Below	4.01931	50.8	1.924	43.3	360	1.63062	34.375	0.147	1.46233
Amphitheater	MO	MO1	Above	4.10228	74	2.4	9.4	170	18.8999	46.875	0.194	0.898568
		MO2	Above	3.46351	62.3	2.362	18.9	200	2.52097	25	0.0952	0.87259
		MO3	At	3.34997	52.8	2.34	34.9	200	2.26007	59.375	0.548	0.949366
		MO4	Below	3.1735	50.9	2.334	93.3	210	3.92488	84.375	0.148	1.09151
		MOGrn	Below	3.71559	53.5	2.332	394.3	190	2.18587	9.375	0.297	0.930023
		MOGry	Below	3.04646	44.1	2.355	71.8	190	2.05453	93.75	0.0839	1.04021
Sylvan Springs	GL	GL1	Above	3.42125	49.7	2.495	1690	170	3.61274	40.625	0.126	1.24458
		GL2	At	2.83375	47.1	2.507	561.1	180	0.799335	81.25	0.258	1.33034
		GL3	Below	2.75501	44.4	2.465	16	160	bdl	96.875	0.147	1.45358
Crater Hills	CH	CH1	Above	4.74395	46.3	3.388	11.3	1100	0.054413	128.125	0.355	0.200837
		CH2	At	3.25995	28.8	3.659	15	1200	0.0441736	146.875	0.984	0.658226
		CH3	Below	3.0929	28.6	3.643	21.6	1100	0.221538	134.375	0.661	0.774313
Norris Geyser Basin	MU	MUS	Above	4.65551	77.5	3.85	28.3	52	0.905218	23.4	0.242	1.88818
		MU1	Above	3.16808	66.8	5.48	4.7	41	0.119388	18.75	0.258	0.832374
		MU2	At	3.35319	53.9	5.684	35.9	37	bdl	65.625	0.355	0.570187
		MU3	Below	5.0836	33.2	5.628	54.8	39.3	bdl	137.5	1.01	0.728687
Greater Obsidian Pool Area	FI	FI1	Above	4.37352	64.1	5.202	15.1	5.47	8.41025	17.375	0.0864	0.853226
		FI2	At	4.70115	58.8	5.769	21.7	5.39	4.4322	50	0.0774	0.821811
		FI3	Below	3.60928	50.9	6.122	17	3.81	bdl	68.75	0.388	0.961224
		FI4	Below	4.07771	43.7	6.528	25.5	3.18	3.99178	93.75	0.147	0.945849
Geyser Creek	EM	EM1	Above	4.59882	70.2	7.13	101	20	29.8906	75	0.116	0.502167
		EM2	At	5.70685	54.8	7.745	34	24.3	28.7662	71.875	0.242	0.571823
		EM3	Below	5.93004	50	7.993	47.1	22.9	25.9124	81.25	0.177	0.548701
Sentinel	BP	BPS	Above	5.31708	92.2	7.64	244.9	3.5	66.9826	4.06	0.13	0.486663
		BP0.5	Above	2.6334	83.5	7.896	76.9	2.78	66.1392	12.5	0.0919	0.370283
		BP1	Above	4.03785	73.1	8.147	22	1.33	64.4257	12.5	0.136	0.323666
		BP2	At	4.1392	69.3	8.248	12.2	8.01	64.9585	18.75	0.194	0.362629
		BP3	Below	3.92799	68	8.31	10.4	5.4	64.188	21.875	0.156	0.403904
Rabbit Creek North	RN	RN1	Above	4.94382	77.6	8.583	0	0.879	36.5795	15.625	0.293	0.516906
		RN2	At	3.94959	70.8	8.772	6.6	3.42	42.1213	100	0.226	0.674429
		RN3	Below	5.40235	66.8	8.729	0	4.2	41.938	46.875	0.156	0.434168
Rabbit Creek North	OB	OB1	Above	4.28362	76.9	8.772	288.9	1.5	35.3468	28.1	0.293	0.444952
		OB2	At	3.55139	72.8	8.845	209.7	3.88	35.9859	37.5	0.364	0.404992
		OB3	Below	5.25215	69.5	8.934	127.9	2.52	35.8229	37.5	0.339	0.442582
Sentinel Meadows	MN	MN0.5	Above	3.19751	75.4	8.947	840	0.833	32.8904	18.8	0.159	0.295291
		MN1	Above	3.88105	67.9	9.015	570.7	5.27	33.2491	37.5	0.379	0.257196
		MN2	At	3.18005	64.6	9.044	384.7	4.01	34.1086	28.125	0.742	0.289235
		MN3	Below	4.17417	59.2	9.034	368.7	3.19	33.9325	75	0.0935	0.239774
Rabbit Creek North	PB	PB1	Above	5.32046	78.2	8.976	bdl	0.625	35.2954	21.1	0.468	0.450873
		PB2	At	4.91262	73	9.032	bdl	1.3	35.2309	15.625	0.564	0.498628
		PB3	Below	4.70713	69.9	8.98	bdl	0.888	35.371	25	0.645	0.502147
