# Supplementary material for: Characterization of microbiomic and geochemical compositions across the photosynthetic fringe
Source: Front Microbiol. 2023 Apr 28;14:1176606. doi: 10.3389/fmicb.2023.1176606 (PMC10178925; doi:10.3389/fmicb.2023.1176606)
Supplement: Supplementary Table 2 — Extended geochemical data and position in respect to the visually determined photosynthetic fringe for each sample. All officially recognized hot spring names are listed along with citations. Samples are listed in the order in which they appear in Figure 3. [file Table_2.xlsx]

## Sheet: Sheet1
YNP Location	Spring Name	Existing Spring Name	Sample Name	FringeZone	Total Dissolved Silica (mM)	F- (ppm)	Cl- (ppm)	Br- (ppm)	SO4-2 (ppm)	Li+ (ppm)	Na+ (ppm)	K+ (ppm)	Mg+2 (ppm)	Ca+2 (ppm)	Ferrous Iron (mM)	Conductivity (µS/cm)
Crater Hills	CF		CF1	Above	6.95739	0.793075	1.3505	bdl	1824.82	0.024875	25.4704	34.204	5.10015	15.4626	0.562271	8900
			CF1.5	At	4.74368	0.784775	1.3546	bdl	1833.62	0.025025	25.7402	34.5007	5.12985	15.6422	0.451249	8880
			CF1Grn	Below	*Too murky	0.981075	1.53923	bdl	2222.54	0.0316	29.4004	23.3781	6.3077	13.4479	0.501388	8560
			CF2	Below	5.15979	0.8255	1.39653	bdl	1881.03	0.02445	24.9752	31.2537	4.92882	14.5044	0.381413	8690
			CF3	Below	4.44407	0.812	1.44017	bdl	1849.39	0.02595	26.2754	35.159	5.22612	15.7159	0.333065	8700
Amphitheater	MO		Mo1	Above	5.88382	0.796575	5.19738	0.013625	712.323	0.039975	34.6634	20.3418	1.59868	5.41883	0.00590921	4300
			Mo2	Above	3.67843	0.77895	17.5452	0.0452	682.796	0.1744	44.6416	22.9584	1.86858	8.55058	0.00644641	4010
			Mo3	At	4.4524	0.7853	21.5102	0.057425	693.667	0.262425	53.0009	27.7126	2.40175	10.2508	0.00698362	3790
			Mo4	Below	4.77696	0.820925	15.6877	0.041	700.33	0.158725	42.9591	23.7745	1.91393	8.59297	0.0648223	4081
			MoGrn	Below	1.43142	0.767425	32.9096	0.08025	645.567	0.356975	48.3331	22.9276	2.21868	12.5991	0.0372459	3621
			MojGry	Below	3.99467	0.830325	5.31192	0.014425	727.779	0.045	38.722	24.3531	1.7807	6.08298	0.0519294	4364
Sylvan Springs	GL		G1	Above	3.54527	3.36895	153.277	0.44665	523.502	1.61773	145.394	25.6928	0.4671	3.94565	0.0664339	3480
			G2	At	1.81425	3.39257	154.906	0.43925	529.859	1.87443	150.682	29.5868	0.55015	4.83225	0.0615991	3430
			G3	Below	3.41212	3.4147	155.245	0.439025	534.383	1.74057	150.715	27.4865	0.495375	4.55655	0.0406482	3407
Crater Hills	CH	Crater Hills Geyser*	C1	Above	8.75499	41.7039	900.409	2.7315	559.46	8.07795	715.2	166.448	0.67665	7.893	0.00590921	6110
			C2	At	14.7137	46.5904	1004.09	3.0693	613.004	9.1312	800.494	188.011	0.7386	8.88738	0.00411854	4952
			C3	Below	13.2324	47.9386	1039.01	3.1279	639.401	7.78902	713.451	164.642	0.647925	7.62475	0.00590921	5210
Norris Geyser Basin	MU		MuS	Above	6.50799	5.82228	661.564	2.0718	84.6773	5.71598	425.273	35.5605	0.037475	6.42985	0.00411854	4331
			Mu1	Above	7.09055	5.9379	675.452	2.12	56.2227	5.16242	372.565	30.9248	0.010825	5.40025	bdl	4390
			Mu2	At	7.5233	6.1714	704.313	2.23402	48.6547	6.39155	471.538	37.5468	0.0068	6.63983	0.000537201	3700
			Mu3	Below	6.65779	6.18208	685.575	2.27375	49.8917	6.21223	447.946	35.8712	0.01055	6.6192	0.0010744	2500
Greater Obsidian Pool Area	FI	Figure 8^1,2	F1	Above	7.10719	18.0661	447.404	1.2653	289.66	3.10012	410.266	38.9054	0.14695	7.31027	0.00376041	4178
			F2	At	7.60652	18.1006	447.832	1.26283	290.499	3.41487	423.808	42.2239	0.164075	8.07248	bdl	3973
			F3	Below	7.17377	18.0575	443.043	1.30147	293.802	3.32415	431.712	41.6875	0.2103	7.99845	bdl	3585
			F4	Below	8.35553	18.2764	456.375	1.27717	306.51	3.45675	446.349	44.1366	0.231425	8.07038	0.0010744	3219
Geyser Creek	EM	Empress Spring^3	E1	Above	4.41079	14.0439	343.989	0.9855	103.276	2.91035	320.747	23.0422	0.16125	4.32792	0.000179067	3276
			E2	At	5.30959	14.3261	346.752	1.10285	105.806	3.03247	327.864	23.555	0.165025	4.79223	bdl	2137
			E3	Below	5.50932	14.4266	346.689	1.06212	106.106	3.01072	333.356	23.6048	0.155725	4.75167	bdl	2716
Sentinel	BP	Bison Pool^4	BS	Above	6.12517	22.9226	216.091	0.66705	15.7302	2.22463	287.809	11.7019	0.002575	0.4083	bdl	3506
			B0.5	Above	6.59121	23.2403	207.457	0.638475	15.9104	2.624	351.355	13.9042	0.00275	0.425625	bdl	3277
			B1	Above	7.32357	23.7406	222.669	0.6521	16.6217	2.31493	307.863	12.2054	0.003875	0.39535	bdl	2960
			B2	At	6.45806	23.7223	217.256	0.686325	16.7833	2.27747	300.884	11.99	bdl	0.439575	0.000358134	2860
			B3	Below	6.09188	23.6803	217.328	0.69045	16.8432	2.55012	349.725	13.4105	bdl	0.4665	bdl	2827
Rabbit Creek North	RN		R1	Above	4.64381	22.0209	245.827	0.711925	26.9281	4.26468	298.664	10.7448	0.002475	0.62855	bdl	3270
			R2	At	3.99467	21.9227	242.624	0.75795	26.9061	4.31912	303.795	10.8508	0	0.69145	bdl	2764
			R3	Below	4.62716	22.1552	241.346	0.7583	27.2113	4.34465	306.065	10.9654	0	0.67725	bdl	2950
Rabbit Creek North	OB		O1	Above	5.25965	25.5053	291.636	0.875425	18.0499	5.37247	371.768	13.1923	0.001225	0.36425	bdl	3840
			O2	At	4.77696	25.834	296.66	0.92145	18.8247	5.2212	357.246	12.7994	0.000825	0.35625	bdl	3680
			O3	Below	4.54394	26.2674	298.827	0.92725	19.4162	5.30745	359.784	12.9637	0.001425	0.328575	bdl	3550
Sentinel Meadows	MN	Mound Spring*	M0.5	Above	7.45672	26.8685	245.949	0.7315	15.2823	1.66718	314.924	10.544	bdl	0.2989	0.000895335	3133
			M1	Above	6.37483	27.2207	247.421	0.788825	16.2867	1.61413	305.309	10.1185	bdl	0.2936	bdl	2948
			M2	At	7.40679	27.217	247.446	0.79445	16.5568	1.73152	315.048	10.8271	bdl	0.429	0.000179067	2719
			M3	Below	7.9727	27.4337	251.566	0.8007	16.6449	1.6849	314.267	10.4312	bdl	0.316575	bdl	2629
Rabbit Creek North	PB		P1	Above	1.78928	23.6953	267.982	0.770325	24.0575	4.3407	312.754	10.4639	0.0039	0.58555	bdl	3030
			P2	At	1.76431	23.7481	266.027	0.768225	24.142	4.26345	285.614	10.2492	0.00795	0.5237	bdl	3200
			P3	Below	3.32057	24.0182	269.923	0.77725	24.4384	5.7634	442.512	14.0238	0.0052	0.737525	0.00322321	3100
		*	Official name per the United States Board on Geographic Names
		1	Romano, C., D'Imperio, S., Woyke, T., Mavromatis, K., Lasken, R., Shock, E. L., & McDermott, T. R. (2013). Comparative genomic analysis of phylogenetically closely related Hydrogenobaculum sp. isolates from Yellowstone National Park. Applied and environmental microbiology, 79(9), 2932-2943.
		2	Colman, D. R., Lindsay, M. R., Amenabar, M. J., Fernandes-Martins, M. C., Roden, E. R., & Boyd, E. S. (2020). Phylogenomic analysis of novel Diaforarchaea is consistent with sulfite but not sulfate reduction in volcanic environments on early Earth. The ISME Journal, 14(5), 1316-1331.
		3	Scott, T. (2018). GEYSERS OF YELLOWSTONE. University Press of Colorado.
		4	Meyer‐Dombard, D. R., Shock, E. L., & Amend, J. P. (2005). Archaeal and bacterial communities in geochemically diverse hot springs of Yellowstone National Park, USA. Geobiology, 3(3), 211-227.
