# Supplementary material for: Characterization of microbiomic and geochemical compositions across the photosynthetic fringe
Source: Front Microbiol. 2023 Apr 28;14:1176606. doi: 10.3389/fmicb.2023.1176606 (PMC10178925; doi:10.3389/fmicb.2023.1176606)
Supplement: Supplementary Table 3 — Sequence count data for each sample. The raw sequence count, the cleaned sequence count, and the sequence count after normalization are included for each sample. [file Table_3.XLSX]

## Sheet: sample-frequency-detail
YNP Location	Spring Name	Sample Name	Photosynthetic Fringe Zone	Raw Sequence Count	Cleaned Sequence Count	Sequence Count After Normalization
Crater Hills	CF	CF1	Above	52134	52102	984588
		CF1.5	At	45031	44523	3470870
		CF1Grn	Below	73354	32383	601923
		CF2	Below	56133	41456	608125
		CF3	Below	48059	30897	1732456
Amphitheater	MO	Mo1	Above	34134	33999	2225889
		Mo2	Above	55277	33660	430442
		Mo3	At	42041	19891	253704
		Mo4	Below	44870	18649	190464
		MoGrn	Below	81945	28875	1150431
		MojGry	Below	29385	29341	560139
Sylvan	GL	G1	Above	74857	72435	799535
		G2	At	32540	16329	283603
		G3	Below	30919	8817	238132
Crater Hills	CH	C1	Above	116278	114946	4324759
		C2	At	11667	6116	818720
		C3	Below	6817	3717	565659
Norris Geyser Basin	MU	MuS	Above	77137	76924	3845258
		Mu1	Above	42275	42246	753443
		Mu2	At	30611	15147	894120
		Mu3	Below	109453	75229	6221425
Greater Obsidian Pool Area	FI	F1	Above	102723	102559	2806006
		F2	At	60491	60430	3857451
		F3	Below	18694	18689	854430
		F4	Below	37106	34953	1952590
Geyser Creek	EM	E1	Above	27679	27679	2706182
		E2	At	40492	40492	9094221
		E3	Below	71749	71749	12899276
Sentinel Meadows	BP	BS	Above	98800	98688	7744582
		B0.5	Above	13904	13904	463724
		B1	Above	64234	64234	1587910
		B2	At	72663	72640	1482292
		B3	Below	40835	40835	1178114
Rabbit Creek North	RN	R1	Above	107462	107070	5029876
		R2	At	61781	61761	1152598
		R3	Below	133953	133546	6801697
Rabbit Creek North	OB	O1	Above	46889	46859	2186431
		O2	At	38566	38566	743529
		O3	Below	103614	103573	5979172
Sentinel Meadows	MN	M0.5	Above	23800	23800	695339
		M1	Above	47683	47668	1442209
		M2	At	23838	23835	333169
		M3	Below	52514	52499	1548371
Rabbit Creek North	PB	P1	Above	51040	51035	6062629
		P2	At	19118	19063	3493907
		P3	Below	53515	52913	2034573
