# Supplementary material for: Characterization of microbiomic and geochemical compositions across the photosynthetic fringe
Source: Front Microbiol. 2023 Apr 28;14:1176606. doi: 10.3389/fmicb.2023.1176606 (PMC10178925; doi:10.3389/fmicb.2023.1176606)
Supplement: Supplementary Table 4 — Percent contribution for each geochemical variable included in this study on overall microbial community composition determined by RDA. Variables that were determined to contribute to overall community composition with statistical significance (p < 0.05) according to the NMDS analysis are bolded. Percent contributions calculated from a subset of sample data are marked with an asterisk. [file Table_4.XLSX]

## Sheet: Sheet1
Geochemical Measurement	% Contribution
Temperature	4.85313
pH	7.33409
Conductivity	2.28692
Total Sulfide	*1.10
Total Ammonia	3.7759
DIC	*8.20
Dissolved Oxygen	2.6773
Nitrate	2.54567
DOC	3.60359
Total Iron	NA
Total Dissolved Silica	*4.10
F-	0.956054
Cl-	0.831407
Br-	1.49271
SO4-2	1.87687
Li+	0.698532
Na+	1.20824
K+	0.614845
Mg+2	NA
Ca+2	0.375995
