# Supplementary material for: Characterization of microbiomic and geochemical compositions across the photosynthetic fringe
Source: Front Microbiol. 2023 Apr 28;14:1176606. doi: 10.3389/fmicb.2023.1176606 (PMC10178925; doi:10.3389/fmicb.2023.1176606)
Supplement: Supplementary Table 6 — ASV node table organized by the assigned clique. All nodes present in the co-occurrence network analysis are provided in this table along with the associated ASV down to the lowest available taxonomic classification. The level of taxonomic classification for each ASV is also noted. [file Table_6.XLSX]

## Sheet: Sheet1
Clique	Level of Taxonomic Classification	TaxonomicClassification
1	Genus	Candidatus_Megaira
1	Genus	Thiomonas
1	Genus	Mycobacterium
1	Genus	Mycobacterium
1	Kingdom	Bacteria
1	Kingdom	Bacteria
1	Kingdom	Bacteria
2	Class	Acetothermiia
2	Class	Acetothermiia
2	Class	Acetothermiia
2	Class	Anaerolineae
2	Class	Anaerolineae
2	Class	Anaerolineae
2	Class	Blastocatellia
2	Class	Dehalococcoidia
2	Class	Parcubacteria
2	Family	Calescibacteriaceae
2	Family	Chloroherpetonaceae
2	Family	Chthonomonadales
2	Family	Gemmataceae
2	Family	Leptococcaceae
2	Family	Leptococcaceae
2	Family	Hydrogenothermaceae
2	Genus	Aeropyrum
2	Genus	CandidatusCaldiarchaeum
2	Genus	Candidatus_Caldiarchaeum
2	Genus	Candidatus_Caldiarchaeum
2	Genus	Candidatus_Caldiarchaeum
2	Genus	Candidatus_Caldiarchaeum
2	Genus	Candidatus_Caldiarchaeum
2	Genus	Candidatus_Caldiarchaeum
2	Genus	Candidatus_Caldiarchaeum
2	Genus	Candidatus_Caldiarchaeum
2	Genus	Candidatus_Fervidibacter
2	Genus	Candidatus_Nitrosocaldus
2	Genus	Chloroflexus
2	Genus	Pseudothermotoga
2	Genus	Roseiflexus
2	Genus	Synechococcus
2	Genus	Synechococcus
2	Genus	Thermocrinis
2	Genus	Thermoflexus
2	Genus	Thermoflexus
2	Genus	Thermoflexus
2	Genus	Thermogutta
2	Genus	Thermomicrobium
2	Genus	Thermomicrobium
2	Genus	Truepera
2	Genus	Caldimicrobium
2	Genus	Caloramator
2	Genus	Candidatus_Caldatribacterium
2	Genus	Candidatus_Caldiarchaeum
2	Genus	Gloeocapsa_PCC-7428
2	Genus	Hydrothermae
2	Genus	Rhodothermus
2	Genus	Thermocrinis
2	Genus	Thermocrinis
2	Genus	Thermocrinis
2	Genus	Thermocrinis
2	Genus	Thermomicrobium
2	Genus	Thermus
2	Genus	Thermus
2	Genus	Thermus
2	Genus	Thermus
2	Genus	Thermus
2	Genus	Thermus
2	Genus	Thermus
2	Genus	Thermus
2	Genus	Thermus
2	Genus	Thermus
2	Genus	Thermus
2	Genus	Thermus
2	Genus	Thermus
2	Genus	Thermus
2	Genus	Thermus
2	Genus	Thermus
2	Genus	Thermus
2	Genus	Thermus
2	Genus	Thermus
2	Genus	Thermus
2	Genus	Thermus
2	Genus	Thermus
2	Genus	Thermus
2	Kingdom	Bacteria
2	Kingdom	Bacteria
2	Kingdom	Bacteria
2	Kingdom	Bacteria
2	Kingdom	Bacteria
2	Kingdom	Bacteria
2	Kingdom	Bacteria
2	Kingdom	Bacteria
2	Order	Chthonomonadales
2	Order	Geoarchaeales
2	Order	Geoarchaeales
2	Order	Kapabacteriales
2	Order	Kapabacteriales
2	Order	Kapabacteriales
2	Order	Micrarchaeales
2	Phylum	Armatimonada
2	Phylum	Armatimonadetes
2	Phylum	Armatimonadota
2	Phylum	Armatimonadota
2	Phylum	Armatimonadota
2	Phylum	Armatimonadota
2	Phylum	Armatimonadota
2	Phylum	Armatimonadota
2	Phylum	Chloroflexi
2	Phylum	Fervidibacteria
2	Phylum	Fervidibacteria
2	Phylum	GAL15
2	Phylum	Hydrothermae
2	Phylum	Armatimonadota
2	Phylum	Fervidibacteria
2	Phylum	Fervidibacteria
2	Phylum	Fervidibacteria
2	Phylum	GAL15
3	Genus	Aeribacillus
3	Genus	Allochromatium
3	Genus	Bacillus
3	Genus	Bacillus_thermoamylovorans
3	Genus	Enhydrobacter
3	Genus	Escherichia-Shigella
3	Genus	Ralstonia
3	Genus	Sphingobium
3	Genus	Staphylococcus
3	Genus	Stygiolobus
3	Genus	Meiothermus
3	Order	Thermoanaerobacterales
4	Class	Cyanobacteriia
4	Genus	Planctomicrobium
4	Class	Acidimicrobiia
4	Class	Anaerolineae
4	Class	Anaerolineae
4	Class	Anaerolineae
4	Class	Anaerolineae
4	Class	Anaerolineae
4	Class	Cyanobacteriia
4	Class	Dehalococcoidia
4	Class	Parcubacteria
4	Family	Chloroflexaceae
4	Family	Euzebyaceae
4	Family	Fimbriimonadaceae
4	Family	Gemmataceae
4	Family	Gemmataceae
4	Family	Gemmataceae
4	Family	Gemmataceae
4	Family	Isosphaeraceae
4	Family	Leptococcaceae
4	Family	Leptococcaceae
4	Family	Leptococcaceae
4	Family	Leptococcaceae
4	Family	Leptolyngbyaceae
4	Family	Pirellulaceae
4	Family	Pseudanabaenaceae
4	Family	Rhodobacteraceae
4	Family	Sutterellaceae
4	Family	Comamonadaceae
4	Family	Isosphaeraceae
4	Family	Peptostreptococcales-Tissierellales
4	Genus	Anaerobranca
4	Genus	Calothrix_PCC-6303
4	Genus	Candidatus_Alysiosphaera
4	Genus	Candidatus_Alysiosphaera
4	Genus	Candidatus_Chloroploca
4	Genus	Candidatus_Gloeomargarita
4	Genus	Chloroflexus
4	Genus	Chloronema
4	Genus	Chloronema
4	Genus	Conexibacter
4	Genus	Euzebya
4	Genus	Gaiella
4	Genus	Gaiella
4	Genus	Gemmataceae
4	Genus	Leptolyngbya
4	Genus	Natronococcus
4	Genus	Nitriliruptor
4	Genus	Pseudothermotoga
4	Genus	Pyrobaculum
4	Genus	Rivularia_PCC-7116
4	Genus	Roseiflexus
4	Genus	Roseiflexus
4	Genus	Rubrobacter
4	Genus	Sandaracinobacter
4	Genus	Synechococcus
4	Genus	Tabrizicola
4	Genus	Thermomicrobium
4	Genus	Thermus
4	Genus	Truepera
4	Genus	Truepera
4	Genus	Truepera
4	Genus	Anoxybacillus
4	Genus	Aquisphaera
4	Genus	Bacillus
4	Genus	Dictyoglomus
4	Genus	Elioraea
4	Genus	Fervidobacterium
4	Genus	Fervidobacterium
4	Genus	Fervidobacterium
4	Genus	Gaiella
4	Genus	Geitlerinema_LD9
4	Genus	Geitlerinema_PCC-8501
4	Genus	Gleocapsa
4	Genus	Gloeocapsa_PCC-7428
4	Genus	Iamia
4	Genus	Leptolyngbya
4	Genus	Lewinella
4	Genus	Lysinibacillus
4	Genus	Meiothermus
4	Genus	Nodosilinea_PCC-7104
4	Genus	Nodosilinea_PCC-7104
4	Genus	Nodosilinea_PCC-7104
4	Genus	Nostoc_PCC-73102
4	Genus	Nostoc_PCC-7524
4	Genus	Peptoclostridium
4	Genus	Porphyrobacter
4	Genus	Pyrobaculum
4	Genus	Rhodobacter
4	Genus	Salipaludibacillus
4	Genus	Synechococcus
4	Genus	Tabrizicola
4	Genus	Thermocrinis
4	Genus	Thermocrinis
4	Genus	Thermodesulfovibrio
4	Genus	Thermosphaera
4	Genus	Thermosphaera
4	Kingdom	Bacteria
4	Kingdom	Bacteria
4	Order	Eurycoccales
4	Order	Gaiellales
4	Order	Phormidesmiales
4	Order	Thermomicrobiales
4	Phylum	Chloroflexi
4	Phylum	Chloroflexi
4	Phylum	Armatimonadota
4	Phylum	Fervidibacteria
4	Phylum	Firmicutes
4	Phylum	Firmicutes
4	Phylum	Firmicutes
4	Phylum	Firmicutes
4	Phylum	Hydrothermae
5	Class	Acetothermiia
5	Class	Acidimicrobiia
5	Class	Anaerolineae
5	Class	Bacteroidia
5	Class	Parcubacteria
5	Class	Thermodesulfovibrionia
5	Family	Anaerolineaceae
5	Family	Gemmataceae
5	Family	Hydrogenophilaceae
5	Family	Microscillaceae
5	Family	Pirellulaceae
5	Family	Saprospiraceae
5	Genus	Acidobacteriae
5	Genus	Aminicenantes
5	Genus	Bellilinea
5	Genus	Caldilinea
5	Genus	Candidatus_Bipolaricaulis
5	Genus	Candidatus_Caldatribacterium
5	Genus	Candidatus_Nitrosocaldus
5	Genus	Gemmata
5	Genus	Limisphaera
5	Genus	Paludibaculum
5	Genus	Pseudoclostridium
5	Genus	Candidatus_Alysiosphaera
5	Genus	Meiothermus
5	Genus	Pirellula
5	Genus	Roseiflexus
5	Kingdom	Bacteria
5	Kingdom	Bacteria
5	Order	Ignavibacteriales
5	Order	Kapabacteriales
5	Phylum	Actinobacteriota
5	Phylum	Actinobacteriota
5	Phylum	Armatimonadota
5	Phylum	Chloroflexi
5	Phylum	Chloroflexi
6	Class	Parcubacteria
6	Class	Thermoplasmata
6	Class	Thermoplasmata
6	Family	Kryptoniaceae
6	Family	Sulfobacillaceae
6	Family	Sulfolobaceae
6	Genus	Acidilobus
6	Genus	Candidatus_Micrarchaeum
6	Genus	Candidatus_Sumerlaeaceae
6	Genus	Hydrotalea
6	Genus	Ignisphaera
6	Genus	Pyrobaculum
6	Genus	Rectinema
6	Genus	Thiomonas
6	Genus	Vulcanisaeta
6	Genus	Caldisericum
6	Genus	Fervidicoccus
6	Genus	Hydrogenobaculum
6	Genus	Sulfurihydrogenibium
6	Genus	Thermoanaerobacterium
6	Kingdom	Bacteria
6	Kingdom	Bacteria
6	Order	Aminicenantales
6	Order	Sphingobacteriales
7	Class	Acidimicrobiia
7	Class	Acidimicrobiia
7	Class	Acidimicrobiia
7	Class	Acidimicrobiia
7	Class	Thermoplasmata
7	Class	Thermoplasmata
7	Class	Thermoplasmata
7	Class	Thermoplasmata
7	Class	Thermoplasmata
7	Class	Thermoplasmata
7	Class	Thermoplasmata
7	Class	Thermoplasmata
7	Family	Acidithiobacillaceae
7	Family	Sulfobacillaceae
7	Family	Sulfobacillaceae
7	Family	Sulfobacillaceae
7	Family	Thermoplasmataceae
7	Family	Acidimicrobiaceae
7	Genus	Acidianus
7	Genus	Acidilobus
7	Genus	Acidimicrobium
7	Genus	Acidimicrobium
7	Genus	Acidimicrobium
7	Genus	Aciditerrimonas
7	Genus	Acidithiobacillus
7	Genus	Caldisphaera
7	Genus	Candidatus_Micrarchaeum
7	Genus	Candidatus_Micrarchaeum
7	Genus	Candidatus_Micrarchaeum
7	Genus	Candidatus_Micrarchaeum
7	Genus	Candidatus_Micrarchaeum
7	Genus	Candidatus_Micrarchaeum
7	Genus	Meiothermus
7	Genus	Meiothermus
7	Genus	Metallosphaera
7	Genus	Sulfobacillus
7	Genus	Sulfobacillus
7	Genus	Sulfolobales
7	Genus	Sulfolobus
7	Genus	Thermocladium
7	Genus	Thermoplasma
7	Genus	Acidicaldus
7	Genus	Acidicaldus
7	Genus	Aciditerrimonas
7	Genus	Alicyclobacillus
7	Genus	Conexibacteraceae
7	Genus	Desulfurella
7	Genus	Hydrogenobaculum
7	Genus	Hydrogenobaculum
7	Genus	Hydrogenobaculum
7	Genus	Mesoaciditoga
7	Genus	Sulfobacillus
7	Genus	Sulfobacillus
7	Kingdom	Bacteria
7	Kingdom	Bacteria
7	Order	Caldiarchaeales
7	Order	Caldiarchaeales
7	Order	Caldiarchaeales
7	Order	Geoarchaeales
7	Order	Geoarchaeales
7	Order	Geoarchaeales
7	Phylum	Firmicutes
7	Phylum	Firmicutes
8	Class	Acetothermiia
8	Class	Acidobacteriae
8	Class	Acidobacteriae
8	Class	Acidobacteriae
8	Class	Anaerolineae
8	Class	Anaerolineae
8	Class	Anaerolineae
8	Class	Anaerolineae
8	Class	Anaerolineae
8	Class	Anaerolineae
8	Class	Chloroflexia
8	Class	Thermodesulfovibrionia
8	Class	Thermodesulfovibrionia
8	Family	Anaerolineaceae
8	Family	Anaerolineaceae
8	Family	Pedosphaeraceae
8	Genus	Bathyarchaeia
8	Genus	Candidatus_Alysiosphaera
8	Genus	Desulfobacca
8	Genus	Fervidobacterium
8	Genus	Hydrogenophilus
8	Genus	Rokubacteriales
8	Genus	Thermocrinis
8	Genus	Thermogutta
8	Genus	Thermus
8	Genus	Hydrogenobacter
8	Kingdom	Bacteria
8	Kingdom	Bacteria
8	Kingdom	Bacteria
8	Kingdom	Bacteria
8	Kingdom	Bacteria
8	Kingdom	Bacteria
8	Kingdom	Bacteria
8	Kingdom	Bacteria
8	Order	Aminicenantales
8	Order	Chthonomonadales
8	Order	Ignavibacteriales
8	Order	Kapabacteriales
8	Phylum	Actinobacteriota
8	Phylum	Armatimonadota
8	Phylum	Desulfobacterota
8	Phylum	GAL15
8	Phylum	Sva0485
9	Class	Parcubacteria
9	Family	Calescibacteriaceae
9	Genus	Pyrobaculum
9	Genus	Candidatus_Nitrocosmicus
9	Genus	Thermus
9	Kingdom	Bacteria
9	Phylum	Hydrothermae
10	Genus	Corynebacterium
10	Order	Geoarchaeales
11	Family	Acetobacteraceae
11	Family	Acetobacteraceae
11	Family	Thermoplasmataceae
11	Genus	Ferrithrix
11	Genus	Mesoaciditoga
11	Genus	Metallibacterium
11	Genus	Mycobacterium
11	Order	Tepidisphaerales
12	Class	Acidimicrobiia
12	Class	Acidimicrobiia
12	Class	Acidimicrobiia
13	Class	Bathyarchaeia
13	Class	Bathyarchaeia
13	Class	Bathyarchaeia
13	Class	Nitrososphaeria
13	Class	Nitrososphaeria
13	Class	Nitrososphaeria
13	Class	Nitrososphaeria
13	Class	Thermodesulfovibrionia
13	Genus	Caldimicrobium
13	Genus	Candidatus_Methanomethylicus
13	Genus	Candidatus_Thermokryptus
13	Genus	Fervidobacterium
13	Genus	Thermodesulfovibrio
13	Genus	Dictyoglomus
13	Order	Hadarchaeales
13	Order	Hadarchaeales
14	Family	Comamonadaceae
14	Genus	Meiothermus
14	Genus	Acinetobacter
14	Order	Chthonomonadales
15	Genus	Leptospirillum
15	Kingdom	Bacteria
16	Genus	Chthonomonas
16	Genus	Thermoflavifilum
17	Family	Ignisphaeraceae
17	Genus	Candidatus_Caldiarchaeum
17	Genus	Sulfophobococcus
17	Genus	Thermofilum
18	Family	Fervidicoccaceae
18	Genus	Ignisphaera
